# Supplementary material for: Role of Radiomics in Parotid Malignant Disease: A Scoping Review
Source: Cancers (Basel). 2025 Oct 10;17(20):3284. doi: 10.3390/cancers17203284 (PMC12562964; doi:10.3390/cancers17203284)
Supplement: Supplementary file 1 [file cancers-17-03284-s001.zip]

Archive with 1 entries (1 files):
- cancers-3881408-supplementary.pdf
